# Supplementary material for: Analysis of Bacterial Biofilm Formation and MUC5AC and MUC5B Expression in Chronic Rhinosinusitis Patients
Source: J Clin Med. 2023 Feb 23;12(5):1808. doi: 10.3390/jcm12051808 (PMC10003390; doi:10.3390/jcm12051808)
Supplement: Supplementary file 1 [file jcm-12-01808-s001.zip › Supplementary Table S1.xlsx]

## Sheet: Лист1
Patient #*	Diagnosis	Presence of a BBF**	MUC5AC	MUC5B	SNOT22 Score Х/110	Sex	Age	Smoking	Nasal steroid treatment
Patient 1	CRS with nasal polyposis	Yes	2	1	37	Male	43	No	Has been tried prior to surgery
Patient 2	CRS with nasal polyposis	Yes	1	0	42	Male	27	Yes	Has been tried prior to surgery
Patient 3	CRS with nasal polyposis	Yes	0	0	22	Male	52	No	Has been tried prior to surgery
Patient 4	CRS with nasal polyposis	Yes	1	0	63	Female	49	Yes	Has been tried prior to surgery
Patient 5	CRS with nasal polyposis	Yes	1	2	37	Male	38	No	Has been tried prior to surgery
Patient 6	Excluded!
Patient 7	CRS without nasal polyps	Yes	1	1	45	Male	85	No	Have NOT been tried
Patient 8	CRS with nasal polyposis	Yes	1	0	39	Male	19	No	Have NOT been tried
Patient 9	CRS without nasal polyps	Yes	0	0	48	Male	70	No	Have NOT been tried
Patient 10	CRS with nasal polyposis	No	0	2	7	Female	53	Yes	Have NOT been tried
Patient 11	CRS with nasal polyposis	Yes	0	2	46	Male	30	Yes	Has been tried prior to surgery
Patient 12	CRS with nasal polyposis	Yes	2	2	58	Male	42	No	Have NOT been tried
Patient 13	CRS with nasal polyposis	No	1	2	65	Male	63	No	Has been tried prior to surgery
Patient 14	CRS with nasal polyposis	Yes	0	0	31	Male	79	No	Have NOT been tried
Patient 15	CRS with nasal polyposis	Yes	2	2	50	Male	42	Yes	Have NOT been tried
Patient 16	CRS with nasal polyposis	Yes	2	2	52	Male	41	Yes	Have NOT been tried
Patient 17	CRS with nasal polyposis	Yes	1	1	49	Male	59	Yes	Has been tried prior to surgery
Patient 18	CRS with nasal polyposis	No	0	2	39	Male	52	Yes	Have NOT been tried
Patient 19	CRS with nasal polyposis	Yes	0	0	34	Male	39	Yes	Has been tried prior to surgery
Patient 20	CRS without nasal polyps	Yes	2	2	44	Male	45	Yes	Has been tried prior to surgery
Patient 21	CRS without nasal polyps	No	1	0	46	Female	51	No	Has been tried prior to surgery
Patient 22	CRS with nasal polyposis	Yes	1	2	47	Male	43	No	Have NOT been tried
Patient 23	CRS with nasal polyposis	Yes	2	2	38	Male	42	No	Have NOT been tried
Patient 24	Acute nasal trauma - Control patient	Yes	2	2	39	Female	26	Yes	Control patient - no prior therapy
Patient 25	CRS without nasal polyps	No	2	2	52	Female	33	No	Have NOT been tried
Patient 26	CRS with nasal polyposis	No	0	2	56	Male	71	No	Have NOT been tried
Patient 27	CRS without nasal polyps	Yes	0	2	32	Male	65	No	Have NOT been tried
Patient 28	CRS with nasal polyposis - second surgery	Yes	2	2	74	Male	47	No	Has been tried prior to surgery
Patient 29	CRS with nasal polyposis - second surgery	Yes	1	1	39	Male	71	No	Have NOT been tried
Patient 30	CRS with nasal polyposis	No	1	2	39	Male	73	No	Has been tried prior to surgery
Patient 31	Excluded!
Patient 32	CRS without nasal polyps	Yes	2	2	26	Male	31	No	Has been tried prior to surgery
Patient 33	Acute nasal trauma - Control patient	No	2	1	4	Male	41	No	Control patient - no prior therapy
Patient 34	Acute nasal trauma - Control patient	No	1	1	24	Female	74	No	Control patient - no prior therapy
Patient 35	CRS without nasal polyps	Yes	0	0	26	Female	26	Yes	Have NOT been tried
Patient 36	Acute nasal trauma - Control patient	No	1	1	8	Female	25	No	Control patient - no prior therapy
Patient 37	Acute nasal trauma - Control patient	No	1	2	7	Male	28	No	Control patient - no prior therapy
Patient 38	Acute nasal trauma - Control patient	No	1	2	5	Male	18	No	Control patient - no prior therapy
Patient 39	CRS with nasal polyposis	Yes	1	2	59	Male	48	Yes	Have NOT been tried
Patient 40	CRS without nasal polyps	Yes	1	2	28	Female	28	No	Has been tried prior to surgery
Patient 41	CRS with nasal polyposis	No	1	2	16	Male	52	Yes	Have NOT been tried
Patient 42	CRS without nasal polyps	Yes	2	1	11	Male	26	Yes	Have NOT been tried
Patient 43	CRS without nasal polyps	No	2	2	41	Male	24	No	Has been tried prior to surgery
Patient 44	CRS without nasal polyps	Yes	2	2	38	Female	45	No	Has been tried prior to surgery
Patient 45	CRS with nasal polyposis	No	1	2	46	Male	27	No	Have NOT been tried
Patient 46	CRS with nasal polyposis	No	2	0	46	Male	72	No	Has been tried prior to surgery
Patient 47	CRS with nasal polyposis	Yes	1	2	52	Female	41	No	Has been tried prior to surgery
Patient 48	CRS without nasal polyps	Yes	2	2	45	Female	66	Да	Has been tried prior to surgery
Patient 49	Acute nasal trauma - Control patient; prior nasal fracture and reduction	No	1	2	9	Male	40	No	Control patient - no prior therapy
Patient 50	CRS with nasal polyposis	Yes	1	1	50	Male	51	No	Has been tried prior to surgery
Patient 51	CRS with nasal polyposis	Yes	2	0	38	Female	55	Yes	Has been tried prior to surgery
Patient 52	CRS without nasal polyps	Yes	0	2	65	Male	33	Yes	Has been tried prior to surgery
Patient 53	CRS with nasal polyposis	Yes	2	2	25	Male	48	No	Has been tried prior to surgery
Patient 54	CRS with nasal polyposis	Yes	2	0	14	Female	51	Yes	Have NOT been tried
Patient 55	CRS with nasal polyposis	Yes	2	2	56	Female	47	Yes	Has been tried prior to surgery
Patient 56	Excluded!
Patient 57	Excluded!
Patient 58	Acute nasal trauma - Control patient	No	2	1	11	Male	19	No	Control patient - no prior therapy
Patient 59	CRS with nasal polyposis	Yes	2	2	52	Male	40	Yes	Has been tried prior to surgery
Patient 60	CRS with nasal polyposis	No	2	1	29	Female	46	No	Has been tried prior to surgery
Patient 61	CRS without nasal polyps	No	1	1	35	Female	43	Yes	Have NOT been tried
Patient 62	Acute nasal trauma - Control patient	No	1	0	21	Male	34	Yes	Control patient - no prior therapy
Patient 63	Acute nasal trauma - Control patient	Yes	1	0	0	Male	21	No	Control patient - no prior therapy
Patient 64	CRS with nasal polyposis	Yes	1	0	54	Male	20	No	Has been tried prior to surgery
Patient 65	CRS with nasal polyposis	No	1	2	19	Female	21	Yes	Has been tried prior to surgery
Patient 66	CRS with nasal polyposis	No	1	2	51	Male	48	No	Has been tried prior to surgery
Patient 67	CRS with nasal polyposis	Yes	2	2	52	Female	74	No	Have NOT been tried
Patient 68	Acute nasal trauma - Control patient	Yes	0	1	0	Male	32	No	Control patient - no prior therapy
Patient 69	CRS with nasal polyposis	No	1	2	43	Male	32	No	Has been tried prior to surgery
Patient 70	Excluded!
Patient 71	CRS with nasal polyposis	Yes	1	2	23	Female	42	No	Has been tried prior to surgery
Patient 72	CRS without nasal polyps	No	1	2	52	Female	52	No	Have NOT been tried
Patient 73	Acute nasal trauma - Control patient	No	0	2	4	Female	30	Yes	Control patient - no prior therapy
Patient 74	CRS without nasal polyps	Yes	0	1	29	Male	37	No	Have NOT been tried
Patient 75	CRS with nasal polyposis	Yes	0	2	46	Male	43	Yes	Has been tried prior to surgery
Patient 76	CRS with nasal polyposis	Yes	0	2	64	Male	74	No	Has been tried prior to surgery
Patient 77	CRS with nasal polyposis	No	0	1	41	Female	69	No	Has been tried prior to surgery
Patient 78	CRS with nasal polyposis	Yes	0	1	31	Male	43	Yes	Has been tried prior to surgery
Patient 79	CRS with nasal polyposis	Yes	0	2	28	Female	30	No	Has been tried prior to surgery
Patient 80	CRS with nasal polyposis	No	0	0	24	Male	59	No	Has been tried prior to surgery
Patient 81	Acute nasal trauma - Control patient	Yes	0	1	0	Male	38	No	Control patient - no prior therapy
Patient 82	CRS with nasal polyposis	Yes	1	2	34	Female	32	Yes	Has been tried prior to surgery
Patient 83	Acute nasal trauma - Control patient	No	0	1	20	Male	32	No	Control patient - no prior therapy
Patient 84	CRS without nasal polyps	No	2	0	48	Female	73	No	Has been tried prior to surgery
Patient 85	CRS with nasal polyposis - second surgery	No	1	2	48	Male	45	Yes	Has been tried prior to surgery
*Patient numbers were ascribed on a completely random basis		**BBF=Bacterial biofilm	2: High expression of the gene
			1: Median expression of the gene
			0: Low expression of the gene
